# Supplementary material for: Bortezomib induces methylation changes in neuroblastoma cells that appear to play a significant role in resistance development to this compound
Source: Sci Rep. 2021 May 10;11:9846. doi: 10.1038/s41598-021-89128-0 (PMC8110815; doi:10.1038/s41598-021-89128-0)
Supplement: Supplementary file 1 — Supplementary Information 1. [file 41598_2021_89128_MOESM1_ESM.xlsx]

## Sheet: mylassoDMR
	seqnames	start	end	width	strand	dmrNo	dmrP	dmrpRank	dmrChrom	dmrStart	dmrEnd	dmrSize	dmrCoreStart	dmrCoreEnd	dmrCoreSize	ensemblID	geneSymbol	betaAv_B	betaAv_K	k_minus_B
DMR_30	chr2	231733767	231735358	1592	*	30	3.33285559531641e-14	6	2	231733767	231735358	1592	231733948	231735037	1090	ENST00000409704.2	ITM2C	0.673566	0.473503	-0.200064
DMR_29	chr2	204102376	204102501	126	*	29	3.80212986216522e-14	7	2	204102376	204102501	126	204102418	204102500	83	ENST00000356079.4;ENST00000421618.2;ENST00000461371.1	CYP20A1	0.772349	0.588135	-0.184214
DMR_34	chr3	187895894	187896659	766	*	34	3.96055649909356e-10	25	3	187895894	187896659	766	187896120	187896605	486	ENST00000392468.2;ENST00000448637.1	LPP;FLJ42393	0.406077	0.292406	-0.11367
DMR_2	chr1	25240437	25241365	929	*	2	1.10048335717611e-12	12	1	25240437	25241365	929	25240865	25240938	74	ENST00000496967.1	RUNX3	0.307397	0.198381	-0.109015
DMR_6	chr10	16741036	16742046	1011	*	6	3.55290546927914e-11	19	10	16741036	16742046	1011	16741464	16741619	156		RSU1	0.784672	0.678291	-0.106381
DMR_35	chr3	187928903	187929974	1072	*	35	8.60679020563854e-11	21	3	187928903	187929974	1072	187929286	187929592	307	ENST00000312675.4;ENST00000448637.1	LPP	0.283972	0.17774	-0.106232
DMR_43	chr7	907138	908855	1718	*	43	3.02960183649943e-12	16	7	907138	908855	1718	907797	908060	264		UNC84A	0.834883	0.729986	-0.104897
DMR_28	chr19	41836769	41837130	362	*	28	8.44093204596999e-10	27	19	41836769	41837130	362	41836950	41837123	174	ENST00000221930.4	TGFB1	0.894401	0.797973	-0.0964281
DMR_27	chr17	79222747	79226792	4046	*	27	0.0159482513262429	46	17	79222747	79226792	4046	79224065	79225974	1910	ENST00000374759.3	SLC38A10	0.76262	0.666856	-0.0957639
DMR_7	chr10	134490777	134492020	1244	*	7	1.13360935891682e-13	9	10	134490777	134492020	1244	134491205	134491593	389		INPP5A	0.323954	0.229881	-0.0940735
DMR_47	chr8	1847571	1848834	1264	*	47	0.00301315162247868	43	8	1847571	1848834	1264	1847999	1848614	616		ARHGEF10	0.607104	0.513543	-0.0935609
DMR_48	chr8	140801749	140803044	1296	*	48	4.53935768119932e-17	2	8	140801749	140803044	1296	140802177	140802617	441	ENST00000522504.1	TRAPPC9	0.197766	0.106176	-0.0915901
DMR_14	chr13	111935899	111936215	317	*	14	1.76146155363008e-10	23	13	111935899	111936215	317	111936044	111936071	28		ARHGEF7	0.93309	0.851491	-0.0815989
DMR_26	chr17	75372285	75374252	1968	*	26	0.002426889730985	42	17	75372285	75374252	1968	75373081	75373457	377	ENST00000427674.1;ENST00000397613.4;ENST00000449803.2	sept9	0.232988	0.153586	-0.0794029
DMR_38	chr5	153863213	153866720	3508	*	38	3.80785043163394e-06	35	5	153863213	153866720	3508	153863417	153864967	1551	ENST00000518984.1;ENST00000522134.1		0.858221	0.788326	-0.0698953
DMR_13	chr13	29156904	29159638	2735	*	13	1.96517790920873e-09	30	13	29156904	29159638	2735	29158152	29158391	240			0.466879	0.398394	-0.068485
DMR_15	chr13	114108172	114110773	2602	*	15	0.038013376247181	48	13	114108172	114110773	2602	114108433	114109949	1517	ENST00000375418.3;ENST00000422615.1	ADPRHL1	0.7584	0.690399	-0.0680019
DMR_12	chr12	110171780	110172773	994	*	12	4.55374272777156e-09	31	12	110171780	110172773	994	110172208	110172346	139	ENST00000358906.3;ENST00000538780.1;ENST00000541723.1;ENST00000541460.1;ENST00000536474.1	MGC14436;C12orf34	0.619218	0.552525	-0.0666927
DMR_31	chr3	13082879	13083734	856	*	31	1.27311456563728e-07	32	3	13082879	13083734	856	13082887	13083684	798		IQSEC1	0.81681	0.750855	-0.0659556
DMR_21	chr16	85477332	85481501	4170	*	21	5.38295236751293e-05	37	16	85477332	85481501	4170	85478580	85480254	1675			0.522172	0.46206	-0.0601116
DMR_46	chr7	99690010	99692161	2152	*	46	3.31507295126057e-13	10	7	99690010	99692161	2152	99690806	99691888	1083	ENST00000384816.1;ENST00000385024.1;ENST00000385301.1	MCM7;MIR25;MIR93;MIR106B	0.637719	0.600691	-0.0370283
DMR_17	chr14	61119762	61123269	3508	*	17	0.0427177841570902	49	14	61119762	61123269	3508	61119891	61123243	3353	ENST00000553535.1;ENST00000555955.2		0.2617	0.228065	-0.0336356
DMR_1	chr1	2381335	2385440	4106	*	1	3.9181310508014e-10	24	1	2381335	2385440	4106	2382583	2385305	2723			0.525446	0.557711	0.0322651
DMR_18	chr14	105151672	105155179	3508	*	18	1.58789517895973e-09	28	14	105151672	105155179	3508	105153426	105155145	1720	ENST00000330634.7;ENST00000398337.4;ENST00000392634.4	INF2	0.391048	0.43931	0.0482617
DMR_40	chr6	30718860	30721731	2872	*	40	2.8838712276466e-06	34	6	30718860	30721731	2872	30720108	30720484	377			0.343352	0.392785	0.0494334
DMR_8	chr11	57087778	57090953	3176	*	8	0.000254845449939409	41	11	57087778	57090953	3176	57089366	57090226	861	ENST00000532437.1;ENST00000358252.3	TNKS1BP1	0.361238	0.417874	0.0566359
DMR_44	chr7	2651628	2656142	4515	*	44	0.0230672745430493	47	7	2651628	2656142	4515	2653651	2654420	770	ENST00000404984.1;ENST00000402050.2	IQCE	0.175933	0.233021	0.0570874
DMR_45	chr7	56160026	56160791	766	*	45	4.21932107045297e-16	4	7	56160026	56160791	766	56160409	56160770	362	ENST00000489604.1;ENST00000537360.1;ENST00000452681.2;ENST00000297373.2	PHKG1	0.184323	0.245573	0.0612498
DMR_24	chr17	57918202	57919109	908	*	24	5.89905117422477e-05	38	17	57918202	57919109	908	57918262	57918682	421	ENST00000362134.1	MIR21	0.539051	0.60147	0.0624185
DMR_10	chr11	67777569	67778334	766	*	10	1.70106005137957e-10	22	11	67777569	67778334	766	67777664	67777952	289	ENST00000539229.1	ALDH3B1	0.227671	0.295582	0.0679105
DMR_9	chr11	65193211	65199384	6174	*	9	0.000210019801984482	40	11	65193211	65199384	6174	65193528	65198137	4610	ENST00000501122.2	NEAT1	0.204392	0.272459	0.0680671
DMR_16	chr14	23446282	23448587	2306	*	16	7.75308133189479e-11	20	14	23446282	23448587	2306	23447078	23447792	715	ENST00000397388.3;ENST00000555074.1	JUB	0.0658959	0.144504	0.0786084
DMR_25	chr17	75283372	75284366	995	*	25	3.00689404279652e-12	15	17	75283372	75284366	995	75283431	75284193	763	ENST00000449803.2;ENST00000397613.4	sept9	0.243098	0.322251	0.079153
DMR_11	chr12	70082662	70083620	959	*	11	2.01399219265911e-15	5	12	70082662	70083620	959	70082885	70083193	309	ENST00000488961.1;ENST00000476098.1;ENST00000533674.1	BEST3	0.179199	0.262367	0.0831675
DMR_36	chr4	6689454	6692340	2887	*	36	1.87016336563298e-09	29	4	6689454	6692340	2887	6690702	6691093	392	ENST00000499502.2		0.46341	0.550634	0.0872241
DMR_20	chr15	70994204	70995099	896	*	20	5.74658763438484e-12	17	15	70994204	70995099	896	70994435	70995014	580	ENST00000379983.2;ENST00000395362.1	UACA	0.366151	0.455684	0.0895328
DMR_3	chr1	26609961	26611880	1920	*	3	0.0067078606622106	45	1	26609961	26611880	1920	26610757	26611453	697	ENST00000389235.3	UBXN11	0.447121	0.543797	0.0966758
DMR_23	chr17	57915237	57916200	964	*	23	1.33279523154126e-12	14	17	57915237	57916200	964	57915665	57915773	109	ENST00000262291.3	TMEM49	0.0790845	0.186153	0.107068
DMR_22	chr17	55951635	55952644	1010	*	22	7.8285103507754e-05	39	17	55951635	55952644	1010	55952063	55952563	501		CUEDC1	0.342245	0.449965	0.10772
DMR_19	chr15	67417471	67418391	921	*	19	5.79880209580539e-06	36	15	67417471	67418391	921	67417651	67418316	666	ENST00000540846.2	SMAD3	0.673555	0.781619	0.108064
DMR_33	chr3	141086807	141087745	939	*	33	2.20550086017169e-06	33	3	141086807	141087745	939	141086820	141087363	544	ENST00000507698.1	ZBTB38	0.304222	0.413196	0.108974
DMR_4	chr1	153669539	153672258	2720	*	4	1.93007789521945e-11	18	1	153669539	153672258	2720	153670787	153671011	225			0.455726	0.573323	0.117597
DMR_39	chr5	172305461	172306563	1103	*	39	1.07918545751143e-13	8	5	172305461	172306563	1103	172305889	172306136	248	ENST00000519860.1	ERGIC1	0.690338	0.808604	0.118267
DMR_49	chr8	141248154	141249094	941	*	49	0.00578003389647902	44	8	141248154	141249094	941	141248582	141249094	513		TRAPPC9	0.51031	0.629004	0.118694
DMR_32	chr3	15310593	15311651	1059	*	32	5.3742740045509e-13	11	3	15310593	15311651	1059	15311021	15311269	249	ENST00000253688.5;ENST00000426925.1;ENST00000408919.3	SH3BP5	0.12478	0.256987	0.132207
DMR_42	chr6	33288151	33288516	366	*	42	1.09892038936723e-17	1	6	33288151	33288516	366	33288180	33288372	193	ENST00000477162.1;ENST00000266000.6	DAXX	0.374704	0.518637	0.143933
DMR_41	chr6	30735759	30738702	2944	*	41	8.36734485670796e-17	3	6	30735759	30738702	2944	30737007	30737455	449	ENST00000439406.1		0.101017	0.249208	0.148191
DMR_37	chr5	14406157	14407159	1003	*	37	1.11514072256699e-12	13	5	14406157	14407159	1003	14406585	14406732	148	ENST00000344204.4	TRIO	0.066501	0.218201	0.1517
DMR_5	chr1	203488477	203490972	2496	*	5	4.49577446573466e-10	26	1	203488477	203490972	2496	203488764	203490804	2041			0.523867	0.682443	0.158577

## Sheet: Hypermethylated probes
cg24015358
cg17414127
cg24876960
cg21547204
cg27097923
cg03220363
cg02101485
cg08641866
cg04871235
cg01191105
cg11824945
cg08355895
cg15662038
cg02116747
cg17523822
cg14794762
cg06882819
cg13280484
cg22300252
cg06244482
cg01427626
cg13713563
cg22292734
cg06052200
cg01544181
cg13880539
cg01856509
cg21874404
cg05745505
cg21388652
cg21995171
cg00574386
cg02721394
cg27106344
cg20792736
cg03163246
cg06016379
cg11461076
cg11389400
cg07663239
cg15065513
cg23387318
cg24680171
cg02658990
cg22292910
cg16155231
cg07307735
cg15268078
cg21220750
cg09527033
cg01751445
cg24341513
cg16055345
cg06220112
cg15677870
cg00807608
cg26046664
cg12575270
cg04064407
cg23821020
cg02908404
cg08410595
cg17730424
cg10362527
cg10066033
cg00539360
cg25615135
cg19776793
cg17725627
cg11580118
cg10836508
cg06589941
cg15358372
cg16193923
cg14783037
cg13581027
cg05162523
cg16893634
cg10805265
cg17472736
cg16406385
cg13957694
cg10744426
cg12025209
cg21736028
cg11486078
cg07431332
cg09000380
cg07862555
cg09631059
cg25992992
cg08096381
cg13926096
cg26461309
cg26728184
cg13707194
cg27554535
cg10720154
cg09896762
cg22849677
cg20569075
cg22380007
cg14033457
cg06554228
cg20616937
cg14541011
cg20722509
cg01322554
cg18679444
cg02364025
cg21830368
cg17158445
cg01413294
cg11132534
cg13751455
cg10893908
cg19741167
cg06675576
cg14130985
cg11512129
cg02374207
cg26503078
cg17518343
cg19499448
cg02168806
cg25078309
cg20546699
cg15454523
cg18198181
cg15238483
cg25781627
cg02742747
cg09943407
cg17905091
cg24347323
cg03811558
cg08347875
cg16309325
cg16935790
cg21264300
cg14134440
cg05824214
cg27624141
cg26696870
cg10096139
cg11331048
cg09535226
cg18550810
cg00388605
cg00924094
cg26672452
cg16738373
cg08743044
cg08163918
cg01837901
cg16826777
cg13788020
cg03109794
cg18022921
cg00502774
cg08690241
cg24801860
cg22793601
cg13659059
cg12989057
cg20477574
cg17680823
cg24923430
cg15178904
cg01438685
cg17126947
cg10936796
cg21557473
cg22834511
cg14649507
cg12617634
cg07490668
cg18369629
cg02177811
cg14604612
cg20822767
cg21238002
cg17141895
cg00869941
cg04367638
cg26841647
cg24011341
cg07824742
cg27033231
cg21332508
cg16428045
cg07249182
cg01678383
cg26239041
cg26448081
cg21161648
cg26580391
cg09063173
cg10554223
cg00236467
cg13647821
cg12406607
cg22798443
cg16524207
cg20676047
cg04360519
cg06679388
cg15971002
cg18146175
cg09069072
cg14778651
cg14218569
cg12682817
cg13530751
cg04385511
cg09323276
cg03735351
cg14403224
cg22834443
cg07465171
cg07011029
cg19200263
cg05510309
cg03741590
cg16303353
cg17835455
cg23287596
cg02230269
cg02273122
cg02532174
cg17900661
cg15831967
cg20303551
cg05193613
cg01360877
cg08790187
cg26240235
cg13384011
cg01145131
cg12569459
cg16679297
cg25570767
cg09413529
cg05372650
cg19677952
cg25801113
cg02403715
cg27161809
cg14755690
cg07229130
cg11025133
cg00600617
cg05668640
cg08279008
cg17732995
cg13063335
cg21524461
cg10151457
cg19697232
cg08283187
cg12912869
cg17755682
cg04875062
cg02579706
cg27051715
cg20233814
cg12415361
cg13574086
cg14784293
cg13320728
cg07418714
cg15922482
cg08523780
cg09636442
cg23508908
cg11794956
cg16825935
cg24422103
cg00496602
cg09382328
cg22675767
cg11354254
cg19394361
cg20098883
cg26595364
cg22828643
cg06205417
cg20834627
cg09572816
cg03634707
cg08449164
cg09993970
cg15195644
cg03948902
cg09588020
cg23314972
cg15302350
cg03870432
cg06528671
cg27485596
cg03571393
cg05712513
cg27373591
cg13357998
cg00154810
cg06997767
cg23872513
cg18562121
cg24509697
cg08932350
cg13383639
cg20806507
cg25705272
cg14577373
cg21512447
cg08751854
cg11789804
cg19319940
cg07866489
cg20359368
cg25338134
cg18238808
cg12989276
cg27037226
cg17405618
cg23367351
cg06992864
cg21930788
cg15419373
cg03906910
cg09608814
cg14342938
cg20969280
cg09342325
cg18354203
cg01871763
cg05449638
cg06092604
cg23208717
cg10959634
cg18570243
cg14375190
cg01154355
cg17112518
cg16096026
cg03880987
cg27456203
cg00101940
cg24468609
cg00981633
cg16882054
cg23907051
cg23682934
cg03445722
cg12132511
cg03818193
cg23741464
cg26502888
cg23939642
cg18535167
cg02830496
cg16939119
cg05730183
cg14277403
cg24961378
cg07471948
cg17939040
cg04621100
cg25762522
cg07949317
cg01074141
cg17367688
cg23784046
cg06271720
cg26995083
cg23734194
cg09644164
cg27484320
cg12635499
cg22846863
cg25415474
cg09681849
cg17780495
cg21328508
cg04592948
cg16581009
cg16893968
cg27249023
cg01470599
cg27524103
cg08746263
cg02912007
cg03057985
cg15436030
cg14746668
cg13764850
cg14465021
cg02515556
cg12551557
cg24486391
cg13376637
cg02331158
cg22118112
cg01512876
cg04474480
cg00900642
cg00850552
cg12755814
cg10712053
cg27048597
cg22579736
cg07824888
cg27233960
cg20455020
cg12349580
cg18971092
cg04927173
cg20307347
cg07540917
cg00545886
cg00242786
cg25704278
cg09811289
cg20024427
cg07450849
cg27345338
cg10549234
cg16490906
cg22442391
cg12393201
cg10190744
cg16683354
cg14645880
cg24680043
cg21074058
cg14420709
cg18914866
cg04138378
cg15838333
cg00164896
cg11844856
cg13805874
cg03745372
cg19515857
cg21181051
cg07569020
cg21743300
cg05225560
cg15183940
cg11798955
cg16432885
cg14200562
cg00743839
cg12353352
cg10093080
cg02112289
cg21235108
cg00970981
cg26058030
cg11246938
cg13441336
cg26655345
cg12403996
cg09356524
cg16291204
cg20417351
cg08356564
cg26630334
cg24136700
cg17010825
cg17095436
cg03985360
cg07232095
cg14674472
cg25163793
cg12723985
cg02779465
cg23358897
cg26253437
cg07715243
cg15262728
cg14301000
cg15014679
cg05555127
cg24471024
cg08815187
cg22043875
cg05774231
cg05202032
cg15272034
cg11445155
cg01298514
cg12657668
cg16642505
cg03555782
cg20729393
cg21832337
cg21995219
cg04305734
cg10728454
cg16194768
cg02988476
cg14603991
cg13074988
cg16871855
cg17912020
cg15939759
cg19187110
cg06374811
cg08031206
cg26592175
cg12854232
cg12642234
cg16145324
cg23402009
cg01439230
cg14809458
cg07715997
cg06394976
cg01116952
cg01945488
cg01698392
cg06184219
cg00056062
cg04424613
cg16716563
cg24699271
cg12083086
cg06337633
cg11060956
cg11851382
cg07629198
cg12108397
cg11539171
cg05201234
cg16219720
cg26999775
cg26726230
cg26871905
cg08212657
cg13938107
cg07388921
cg00183741
cg21748314
cg20803301
cg15896012
cg10444502
cg15152301
cg13387406
cg01473894
cg15186333
cg02570469
cg07390531
cg12684958
cg01946378
cg25878131
cg16134731
cg07916709
cg09571697
cg05940678
cg01997134
cg02120103
cg02672827

## Sheet: Hypomethylated probes
cg13244828
cg02051878
cg11348257
cg11820377
cg18640853
cg23301462
cg06346335
cg01176152
cg13288621
cg26438942
cg05206363
cg22432637
cg23328412
cg13254363
cg05848334
cg21922298
cg08050057
cg23040293
cg10339923
cg11986760
cg03850811
cg13008252
cg01266377
cg06947381
cg18282388
cg18587674
cg27487355
cg14846831
cg03175302
cg07623256
cg21205972
cg18659362
cg11604269
cg22937163
cg24433685
cg25147378
cg17289029
cg26152897
cg04911335
cg05942199
cg09845435
cg16477554
cg21627016
cg14412490
cg00093080
cg22827205
cg14331280
cg08598861
cg05169096
cg04220053
cg10551504
cg00038503
cg05242801
cg00629217
cg15556213
cg00544032
cg18660208
cg06680852
cg13455652
cg00782223
cg19523145
cg08806670
cg17326663
cg18554301
cg19816957
cg05290244
cg02863072
cg11481217
cg18019234
cg20641464
cg23702228
cg24313472
cg21248901
cg03740455
cg03125462
cg04501020
cg05762671
cg16943816
cg07303702
cg21473596
cg21886807
cg17939931
cg23936767
cg14286948
cg25216516
cg17474601
cg18714477
cg03432603
cg09031262
cg12046729
cg01114441
cg15897667
cg20655220
cg08887114
cg10257110
cg06549332
cg24976744
cg13714266
cg18281509
cg01459135
cg09699925
cg04546262
cg14499189
cg11235882
cg15919564
cg03911745
cg13353002
cg05994135
cg10438589
cg09411033
cg19043482
cg24761372
cg22228142
cg12747416
cg00070635
cg23495647
cg15961993
cg14290888
cg26140687
cg21777642
cg01959919
cg02101832
cg06894186
cg27507413
cg12319001
cg12944600
cg06890016
cg24302752
cg22988464
cg08256839
cg10125918
cg08641535
cg25851417
cg14934596
cg08543630
cg18735920
cg22144260
cg00586070
cg18552981
cg15631683
cg05773762
cg07336123
cg10604836
cg13947609
cg17342435
cg14400088
cg14525769
cg09374015
cg05869611
cg15408855
cg06681167
cg15642891
cg15757838
cg18500060
cg07715938
cg00514557
cg15179060
cg01343065
cg11568654
cg14624950
cg11214115
cg26580824
cg06531595
cg11619441
cg03805787
cg05115279
cg17053604
cg09573929
cg17104562
cg24757169
cg04601331
cg14440664
cg10450897
cg26212583
cg16711650
cg25351588
cg03437106
cg03208825
cg09155904
cg27610206
cg02092690
cg13623349
cg26708270
cg01752308
cg09684713
cg23978724
cg07422139
cg18574764
cg10256933
cg10048578
cg08878436
cg09426571
cg10186605
cg23119178
cg27294249
cg19083209
cg20156679
cg10513408
cg12781136
cg11647420
cg02813813
cg02038057
cg16229398
cg17196860
cg19535999
cg24361586
cg08346663
cg24454263
cg25834201
cg15544765
cg13266323
cg17209188
cg10582860
cg09903879
cg23920251
cg04299266
cg07918962
cg00584323
cg23367036
cg27423669
cg04143801
cg16787646
cg07839071
cg20833901
cg22400059
cg20701352
cg03048219
cg12049471
cg07443710
cg13636014
cg10039268
cg06711254
cg00673578
cg16906831
cg16794862
cg21591192
cg03611456
cg22072216
cg25330248
cg26552886
cg15715035
cg27015792
cg15236696
cg19290403
cg12955084
cg26198854
cg06383405
cg09442613
cg03877640
cg24588571
cg03320839
cg10711145
cg20171246
cg13792581
cg18423391
cg01871427
cg05371442
cg23019886
cg06947286
cg11745838
cg23518277
cg00495456
cg02771997
cg06072662
cg18456722
cg16123062
cg10737415
cg18576973
cg23685736
cg12017630
cg02767104
cg10253403
cg02964356
cg23572703
cg03652336
cg16719550
cg01643513
cg00829641
cg11844042
cg25012320
cg21580371
cg02235628
cg13647410
cg04885579
cg16996183
cg19402525
cg18061711
cg21722370
cg14416623
cg19683417
cg16493042
cg20395108
cg05477511
cg15699321
cg08837807
cg20923122
cg21270599
cg02974085
cg19555661
cg01447791
cg17036855
cg04620566
cg23971182
cg23741802
cg05496778
cg02531439
cg00269670
cg14531201
cg08090407
cg10203076
cg01476222
cg01116646
cg19948936
cg02898678
cg21917510
cg19343663
cg02794358
cg25247982
cg18108683
cg20611115
cg20255085
cg13273411
cg07198775
cg09237247
cg26117104
cg18464463
cg00606952
cg20434599
cg27494897
cg08758963
cg27353159
cg04373123
cg21319709
cg14025893
cg24710395
cg16002660
cg03608515
cg19930657
cg00568763
cg22606684
cg11123060
cg22071606
cg07637085
cg26202110
cg14738007
cg00915507
cg13983849
cg19420933
cg10257000
cg24010099
cg14018072
cg07879720
cg20765441
cg26868111
cg17980432
cg12523691
cg23713948
cg26735006
cg03618951
cg23031975
cg26923190
cg10062091
cg00597355
cg19761245
cg19056691
cg22011053
cg25300624
cg15050722
cg07786832
cg03851835
cg15881795
cg06526153
cg08671782
cg09639948
cg20013319
cg19543867
cg13163744
cg27134730
cg09531520
cg25545391
cg07985898
cg01075539
cg01597112
cg25421143
cg27240317
cg20654632
cg13373343
cg19070952
cg14989661
cg21111345
cg25596783
cg27025722
cg13575625
cg23059730
cg26140260
cg20899781
cg17594256
cg14034491
cg25714323
cg09410512
cg08215036
cg10548963
cg19441767
cg07837078
cg06606525
cg02921842
cg12411553
cg19272853
cg05163012
cg15978565
cg02909952
cg00732383
cg10576392
cg09175835
cg06418837
cg02093859
cg15128259
cg06323829
cg13798384
cg08995067
cg05843420
cg10477339
cg24759219
cg06141378
cg08518150
cg15684563
cg08339604
cg05341116
cg21385978
cg15230397
cg05591669
cg07920561
cg03876023
cg06500792
cg03839875
cg04153860
cg25882314
cg20629315
cg25495776
cg20477261
cg13312062
cg00975971
cg14170043
cg08361335
cg17317101
cg18163747
cg00647910
cg02227480
cg16289547
cg18777299
cg23290313
cg04266019
cg16461781
cg24464798
cg10560561
cg06975684
cg01589587
cg04984128
cg14118850
cg17965386
cg09036474
cg25466245
cg09798077
cg04443257
cg20207299
cg06972124
cg03611750
cg00270616
cg11875358
cg02064349
cg02116757
cg17612920
cg06880317
cg21592857
cg15034643
cg02272851
cg26195358
cg27512727
cg00722789
cg17360736
cg04310927
cg14702960
cg16658460
cg26899625
cg19483537
cg24744168
cg26275419
cg27256709
cg23637008
cg02486737
cg04810745
cg14715320
cg19160380
cg25739760
cg16068104
cg10037548
cg26291209
cg21049093
cg26412534
cg04316033
cg26474043
cg25434272
cg14268784
cg17816488
cg02021001
cg00901585
cg03796381
cg18689998
cg08606441
cg02338345
cg23373525
cg02155295
cg16699198
cg05703358
cg11235594
cg01494712
cg05804503
cg08869276
cg16337566
cg21686001
cg26019160
cg01989592
cg16347845
cg16717793
cg09811510
cg04737124
cg09328806
cg02573566
cg18795022
cg27099154
cg19229588
cg01923775
cg18008675
cg06263351
cg03539501
cg09856074
cg13858975
cg23537145
cg16234027
cg17787405
cg17943672
cg11770223
cg06847130
cg26194484
cg09551249
cg05889109
cg08259346
cg21914728
cg25358294
cg00042896
cg23502530
cg16001422
cg18100950
cg21748003
cg26800003
cg04302711
cg15006682
cg20675173
cg02000623
cg17094398
cg05324121
cg18137347
cg19073308
cg19918700
cg08821513
cg17653775
cg15717686
cg27083183
cg04877786
cg13974595
cg04705669
cg05857143
cg17232924
cg10612038
cg22852698
cg02520618
cg24156261
cg17189958
cg27119430
cg16520685
cg26196104
cg07613333
cg07148407
cg23149713
cg12734688
cg00555041
cg23668476
cg20890473
cg02852529
cg12719233
cg08090226
cg19598924
cg02020454
cg10499585
cg01255527
cg05767652
cg26949055
cg00748566
cg11615509
cg13652377
cg24374051
cg16488580
cg13176235
cg08753778
cg10032592
cg04326298
cg04976987
cg07987405
cg01092365
cg11967527
cg04813899
cg26262576
cg05325218
cg12592365
cg02535984
cg20357645
cg02110991
cg15768462
cg00450381
cg20801308
cg14976348
cg11820824
cg00385908
cg09010156
cg22635096
cg08580126
cg20589120
cg16826168
cg17871011
cg13854193
cg13588888
cg27064337
cg07346359
cg08463222
cg24486736
cg20212077
cg07314558
cg25069734
cg04726824
cg19013966
cg12939139
cg14691971
cg10491127
cg23468453
cg03534391
cg02854030
cg14317491
cg00287009
cg17884766
cg00916310
cg06171088
cg22648168
cg13623749
cg11991398
cg19561539
cg17084927
cg09859241
cg03565833
cg05769834
cg15798716
cg13504432
cg14645076
cg17884689
cg10985634
cg25930287
cg17875935
cg02362841
cg18711535
cg12927715
cg04980407
cg17230176
cg26580466
cg18815340
cg24584171
cg04630448
cg17641278
cg19486047
cg17777759
cg21986657
cg10998807
cg11299507
cg23512231
cg11338339
cg25769469
cg21204530
cg15731221
cg14757937
cg21762521
cg06149826
cg13253920
cg10609868
cg27319955
cg24287140
cg18528789
cg08906693
cg12510999
cg16905966
cg20139176
cg04640687
cg11029367
cg12680346
cg12392667
cg26317269
cg04829348
cg15965634
cg13547672
cg02136786
cg10105262
cg21477184
cg08944241
cg04422645
cg01740409
cg02235497
cg03835959
cg07921748
cg17038235
cg17757514
cg12866368
cg22375758
cg20276927
cg13413982
cg16459881
cg16043757
cg23729005
cg11022926
cg03208185
cg23061549
cg26403043
cg02491385
cg23427404
cg10985935
cg04451259
cg03511437
cg01336497
cg15402943
cg16004435
cg25863967
cg04185438
cg13245381
cg10508925
cg13702593
cg17851034
cg14775001
cg06791501
cg22311616
cg18263455
cg15312943
cg08514408
cg23050705
cg12511900
cg15115787
cg08794580
cg25773259
cg13572771
cg08715148
cg20741150
cg10851739
cg23687558
cg12972064
cg09235719
cg07760722
cg13125163
cg27290713
cg09817523
cg13154864
cg20389635
cg23449262
cg05941376
cg18891604
cg16806696
cg13311409
cg20699027
cg07898087
cg23102014
cg15522716
cg05276753
cg02840697
cg20055548
cg25248124
cg06692252
cg04155520
cg18763868
cg07053851
cg03103888
cg06053495
cg17331086
cg02573659
cg02963930
cg25116792
cg03360767
cg07489440
cg05309177
cg26060817
cg22471109
cg12815359
cg21173881
cg26430059
cg10303286
cg01580926
cg12384562
cg22329648
cg10180092
cg07107824
cg11950777
cg18210526
cg18784451
cg04389509
cg03352158
cg15996975
cg01172694
cg16240681
cg26744407
cg11561701
cg26893515
cg21018629
cg00754989
cg07155094
cg14178003
cg15502231
cg20630926
cg00978950
cg21458849
cg15608090
cg04108518
cg19319780
cg20115542
cg23032184
cg16683060
cg03559700
cg01818561
cg00376255
cg09180734
cg08843859
cg15463356
cg16285799
cg09365002
cg08110488
cg16665098
cg04731695
cg25457085
cg15041664
cg11526198
cg20447779
cg04084447
cg27341747
cg16264373
cg15236972
cg26744641
cg14667123
cg06023794
cg14583124
cg04417773
cg10449641
cg05173728
cg02279148
cg16414691
cg02658063
cg16867817
cg01415836
cg11058558
cg26226159
cg13714644
cg06276403
cg14553338
cg11002235
cg15571518
cg18855174
cg03574890
cg11465931
cg04725382
cg03676624
cg05884880
cg03124683
cg26093839
cg18352576
cg00227271
cg21816996
cg00967199
cg04823621
cg08373515
cg00863647
cg22528123
cg27556496
cg22266518
cg10364202
cg17220055
cg06876878
cg04681088
cg09907068
cg25770637
cg03123136
cg06528160
cg16463941
cg19851602
cg26110900
cg05703302
cg15387962
cg03987648
cg05275495
cg17833180
cg17297065
cg21908199
cg17411455
cg22343476
cg20249458
cg15478670
cg12630520
cg20008885
cg02735037
cg09435170
cg12893271
cg12154506
cg06227406
cg12548558
cg03037039
cg24369285
cg18940274
cg10333824
cg13772160
cg17467642
cg07470639
cg08933542
cg06704673
cg00692173
cg00009528
cg12385911
cg10533931
cg02638724
cg07211787
cg19591417
cg11800398
cg26033504
cg20505444
cg13612929
cg21959618
cg11690161
cg10115986
cg10984912
cg25854593
cg03081439
cg25098418
cg09377779
cg00847221
cg00502926
cg02100150
cg11804293
cg26340178
cg17122758
cg14578677
cg14571444
cg19186409
cg03103549
cg00485203
cg00497881
cg06132200
cg05262549
cg07060794
cg25080300
cg09338129
cg18648613
cg20052632
cg10808934
cg24197296
cg09502149
cg14130004
cg02761715
cg04716147
cg04489577
cg24545964
cg01116484
cg27212023
cg00404997
cg02465264
cg01970812
cg11924141
cg09365759
cg26242075
cg17736331
cg25464950
cg05793294
cg08923594
cg03290846
cg07331276
cg07047471
cg25789711
cg09347218
cg06186679
cg25884442
cg16046586
cg21671668
cg08986556
cg22366901
cg09096879
cg12443990
cg21025449
cg00979661
cg18246521
cg08750510
cg15571640
cg14350969
cg20594861
cg26147509
cg10158707
cg16089301
cg19497082
cg16698149
cg16461134
cg10324292
cg01418188
cg08727316
cg01819568
cg11960802
cg15058727
cg02067222
cg12004285
cg10061532
cg13952663
cg04613440
cg11465280
cg15423200
cg24357463
cg07650662
cg23632995
cg05303690
cg09424405
cg09138207
cg09565206
cg11554617
cg23069836
cg01400285
cg07902749
cg00857862
cg19350020
cg02923972
cg22021394
cg24073674
cg02246801
cg04032605
cg21453263
cg25529035
cg27302255
cg25118559
cg03237049
cg23886587
cg02695677
cg10168301
cg08197774
cg15639387
cg03667292
cg09883745
cg13285214
cg03309791
cg21617042
cg20665093
cg14742429
cg14038575
cg21193415
cg14969625
cg01825613
cg26827599
cg13541977
cg12838932
cg08329754
cg14088282
cg12821702
cg12853247
cg15181441
cg14091961
cg04763558
cg21177991
cg02162927
cg04484243
cg05757358
cg05620169
cg16652288
cg08129092
cg09981830
cg27466012
cg04304139
cg03261040
cg15642182
cg14555350
cg25348888
cg13072791
cg00245150
cg26822321
cg19780920
cg23721348
cg22751650
cg27178849
cg11068356
cg16365421
cg15542639
cg03489660
cg06296640
cg17566175
cg02448604
cg12918213
cg25436739
cg02641361
cg04246167
cg06586936
cg04606644
cg20574018
cg20700458
cg10663897
cg25335258
cg17601661
cg14876117
cg18680181
cg09187338
cg01110155
cg19991108
cg10762744
cg25970726
cg07837704
cg12690246
cg17029945
cg05764538
cg24062063
cg01391299
cg23838120
cg06728055
cg00218229
cg10526559
cg18945630
cg05608790
cg00292675
cg02148364
cg03817685
cg15140557
cg22437586
cg03885198
cg06381423
cg21809516
cg02004860
cg02609817
cg15559998
cg20651995
cg07082701
cg17571910
cg21650719
cg08771528
cg15174565
cg24966363
cg13823666
cg05138017
cg22047295
cg13576217
cg01764457
cg09894169
cg10110335
cg10217381
cg24151975
cg03413738
cg26126178
cg15705235
cg24899490
cg07947615
cg15731551
cg03442375
cg18151410
cg14417655
cg24791965
cg17692230
cg24773588
cg06819373
cg07453857
cg12738241
cg03567432
cg20872940
cg15523767
cg09569798
cg26964868
cg18443579
cg15476153
cg05735139
cg13910174
cg07242531
cg13573978
cg25695391
cg05560479
cg27472156
cg22656351
cg26311501
cg27402634
cg23040469
cg17366166
cg22727670
cg11648925
cg14595626
cg21658968
cg22033804
cg27575100
cg22819738
cg08262320
cg12430027
cg21569045
cg00957010
cg15219125
cg09977684
cg15770702
cg25961956
cg21848191
cg04821520
cg01428225
cg26161661
cg23400169
cg09790270
cg25854298
cg02704716
cg25237552
cg09485632
cg02898855
cg09621958
cg23007665
cg08766762
cg03104820
cg23291048
cg11942332
cg21659123
cg15177644
cg15421034
cg07552538
cg20162504
cg17557530
cg23007325
cg15324723
cg08381586
cg22860978
cg01177737
cg11388414
cg09671309
cg08891072
cg15338967
cg05174942
cg11197908
cg07568021
cg00834924
cg26955321
cg10435384
cg26849382
cg24969417
cg19173974
cg19617080
cg26713573
cg24921221
cg22943115
cg03186149
cg10972155
cg23506728
cg12099754
cg18682650
cg11577898
cg08693937
cg12060056
cg09782560
cg08828627
cg12102631
cg11748131
cg06422011
cg09928596
cg18814402
cg01702055
cg12897991
cg13720215
cg06277957
cg15418499
cg11544308
cg04484639
cg16909758
cg00996789
cg23180780
cg19734190
cg24144276
cg25642315
cg03569764
cg08178956
cg21188568
cg01478198
cg08446038
cg24221537
cg16311613
cg22348368
cg02892172
cg24547082
cg15531995
cg05763918
cg24428389
cg16671674
cg20034948
cg01872544
cg02719872
cg20098244
cg21613620
cg10675988
cg14575790
cg26760304
cg26400954
cg00073565
cg11099655
cg15158069
cg13017929
cg15934706
cg10112943
cg23784549
cg22623319
cg04280672
cg22904096
cg08467103
cg01063003
cg10923428
cg14864004
cg04761746
cg10352149
cg13664888
cg00577847
cg24601404
cg21801669
cg14435583
cg16397701
cg23933261
cg21945260
cg09847139
cg14562331
cg17352890
cg20968743
cg04628419
cg15958074
cg20863841
cg01418424
cg01013868
cg05994140
cg23952740
cg04556592
cg04688366
cg23930572
cg12447928
cg22604374
cg03240301
cg03546240
cg03030071
cg26209792
cg11037025
cg03901842
cg02494777
cg18729345
cg02923485
cg23881119
cg23012383
cg03838641
cg01397786
cg19285473
cg00524374
cg23552820
cg09730457
cg24839536
cg03894311
cg08364283
cg05610420
cg22234738
cg13704954
cg01486979
cg03083290
cg03398156
cg12107849
cg13029400
cg08124824
cg16267913
cg15529914
cg03544781
cg10656958
cg19580344
cg09066998
cg06656616
cg14626325
cg19905947
cg20326248
cg10469241
cg06031622
cg00954105
cg22764231
cg15162417
cg06972745
cg13316539
cg24658737
cg27480083
cg09837797
cg25874782
cg24553344
cg16604835
cg08165744
cg20975733
cg10725067
cg21597712
cg12667152
cg03487391
cg20798017
cg24694702
cg10871096
cg08074505
cg04919234
cg10997540
cg27430342
cg11293217
cg04926925
cg08310597
cg06474225
cg02231095
cg26668911
cg09721700
cg25410900
cg24186440
cg16145913
cg14835797
cg17236146
cg23590207
cg13471365
cg17759214
cg19288676
cg06991163
cg18748036
cg24301278
cg23625823
cg23728247
cg11864477
cg26111575
cg11532054
cg10096122
cg10662345
cg02581836
cg04478985
cg10618801
cg20189318
cg00978584
cg04737843
cg01084257
cg26363753
cg01893171
cg25129898
cg08734927
cg15222124
cg21886330
cg10627955
cg05351447
cg17862901
cg09073643
cg16397176
cg06144210
cg21055139
cg10161434
cg20683852
cg16964115
cg10401078
cg21025059
cg13813460
cg14647543
cg09921555
cg08833509
cg27588356
cg24475272
cg23754390
cg10159263
cg01112992
cg02819722
cg24949723
cg03181310
cg06907033
cg09289469
cg09023351
cg16160380
cg24626239
cg18274569
cg09981432
cg02937748
cg13378092
cg04132472
cg21929681
cg22398619
cg06687297
cg22434923
cg23836155
cg04252446
cg06217164
cg25347016
cg06345712
cg09202807
cg03795415
cg17078543
cg08140459
cg24306984
cg09666223
cg16762030
cg08260766
cg04596071
cg01748298
cg11816655
cg03686481
cg03753813
cg04470054
cg22854855
cg00453735
cg04409048
cg17660222
cg21610110
cg20270353
cg07504154
cg01544270
cg23124148
cg07593371
cg19350115
cg14249168
cg21541936
cg16223665
cg17266282
cg20168495
cg06062640
cg14519356
cg06377386
cg11491338
cg20589873
cg23154281
cg23401796
cg06253797
cg12376028
cg24794697
cg21314318
cg11444015
cg19311375
cg04071738
cg08882341
cg03290188
cg27565936
cg01426968
cg01728258
cg08839668
cg10270519
cg05098023
cg02227879
cg23112803
cg20754715
cg06991118
cg09858394
cg05099464
cg03583601
cg16616993
cg10291238
cg13393588
cg20285594
cg10721259
cg16245868
cg00230686
cg24353851
cg16754081
cg13186120
cg24863476
cg18887080
cg10608169
cg12997310
cg16012937
cg06239287
cg04030862
cg08038110
cg18461347
cg24686050
cg08454936
cg22871116
cg21133328
cg17739501
cg14479377
cg27452159
cg19294043
cg11545320
cg05510702
cg05754239
cg16586418
cg23000950
cg15375344
cg13099219
cg09477895
cg10304941
cg16763954
cg17282981
cg23339014
cg14459860
cg07631309
cg12690401
cg08494843
cg02780634
cg18178715
cg00749580
cg05970600
cg20028869
cg25695116
cg10470891
cg23372011
cg19036132
cg06989103
cg08190175
cg26451345
cg04379678
cg13204236
cg27558387
cg13876590
cg21035986
cg09040994
cg15873112
cg27184055
cg03629872
cg23814002
cg08600456
cg10423842
cg01452102
cg08951005
cg03503945
cg01396957
cg15607103
cg02844899
cg01409434
cg20700731
cg00752121
cg00223245
cg04862105
cg16371229
cg02786378
cg25414733
cg15867307
cg15866328
cg13173204
cg27028045
cg12166819
cg25362050
cg04702010
cg27513759
cg06371967
cg19730379
cg12022558
cg06585198
cg12586091
cg13032842
cg05585379
cg01233840
cg05626901
cg24562110
cg19651003
cg05812200
cg13765004
cg17852245
cg20869496
cg14860871
cg25175240
cg09288962
cg19039367
cg24859127
cg08575835
cg25123814
cg24841644
cg03040208
cg15890123
cg11957382
cg04413138
cg20992415
cg04618263
cg15844426
cg12907283
cg11096209
cg20941737
cg17633130
cg02225893
cg11679293
cg09190210
cg05838308
cg19451463
cg14125542
cg02227217
cg12042057
cg13947099
cg16861964
cg21437653
cg09049927
cg20457051
cg15900701
cg23159165
cg25902697
cg10211079
cg06393249
cg02934237
cg04455867
cg08824847
cg07029024
cg22935240
cg17218814
cg06926619
cg09803959
cg10948186
cg18876162
cg02731226
cg27618218
cg11506189
cg13419330
cg23541198
cg19483663
cg18818210
cg18355562
cg06768361
cg17413172
cg15048666
cg23295464
cg10600295
cg27149179
cg00486883
cg19962468
cg18914983
cg11095416
cg21707513
cg01368227
cg11009695
cg10128295
cg21517158
cg11698882
cg26251599
cg03953825
cg12916632
cg07490273
cg19024056
cg10054763
cg04156005
cg06924964
cg06808725
cg06564875
cg12012983
cg19802929
cg06293872
cg01768814
cg26058164
cg17052497
cg20489946
cg11651887
cg10891461
cg13046922
cg07064474
cg11596902
cg17376712
cg17110635
cg17446583
cg01195564
cg00755791
cg12695061
cg02597697
cg21803650
cg07709297
cg08291342
cg22853641
cg09416188
cg26222199
cg01005523
cg10124928
cg00108583
cg18801044
cg19285129
cg25169445
cg10558233
cg11284197
cg06687184
cg12293871
cg21256342
cg04046459
cg24886724
cg21235088
cg25580581
cg23418968
cg05319985
cg16334882
cg13275789
cg07985316
cg07460095
cg16593554
cg07937417
cg23042230
cg07340025
cg23487414
cg05688739
cg01874808
cg10291585
cg07493197
cg07828708
cg03726357
cg00259234
cg14189116
cg24661126
cg05241923
cg04982435
cg14596422
cg24453842
cg13502568
cg23782650
cg21509516
cg19975017
cg10585371
cg04127941
cg07313499
cg01011884
cg25959752
cg26806367
cg14631153
cg26929394
cg20477546
cg02370669
cg17178175
cg03509898
cg10231182
cg12590163
cg05603908
cg16809873
cg14580085
cg15843318
cg17414669
cg10066163
cg21529726
cg16666776
cg26099045
cg06700061
cg26243740
cg19199969
cg17893669
cg24109808
cg07438428
cg03865600
cg22282477
cg07979348
cg01923861
cg15825280
cg11148876
cg05756604
cg23393786
cg14854583
cg04905719
cg17675712
cg06409075
cg16240484
cg17286200
cg15210065
cg27055235
cg09721469
cg05336982
cg24884140
cg24598141
cg24875634
cg06601581
cg08986203
cg24048678
cg21924617
cg00064388
cg23138018
cg04671029
cg01284841
cg24618273
cg08516641
cg17160838
cg27626666
cg10349208
cg23160742
cg02191078
cg21241410
cg13424302
cg26979216
cg06568744
cg18900929
cg23356351
cg23780146
cg06319505
cg15172785
cg02068052
cg02923856
cg14907617
cg01060950
cg14350479
cg03970153
cg17342301
cg11711326
cg05932034
cg09310194
cg06386236
cg10697032
cg08213006
cg21697804
cg14460330
cg04602454
cg17161933
cg02096431
cg03807330
cg12501932
cg26530485
cg00648632
cg08191886
cg04629753
cg04352092
cg04540097
cg17152462
cg05385357
cg20212867
cg13841248
cg24054180
cg23017701
cg16897942
cg04930416
cg02128882
cg00525662
cg01167697
cg25714927
cg02051545
cg08471449
cg03128029
cg10894440
cg24032190
cg05515645
cg05555990
cg27341060
cg27556332
cg22859276
cg17423763
cg00546403
cg26691387
cg21374153
cg04133707
cg04676245
cg09728393
cg27576900
cg18622097
cg05009321
cg26546092
cg07346187
cg08344422
cg03765062
cg14790611
cg06880420
cg16345720
cg16332435
cg08682172
cg25505775
cg02707142
cg21450615
cg13107741
cg04210152
cg06362804
cg05913590
cg09591065
cg03984209
cg16178494
cg14665413
cg16536561
cg05641004
cg18356123
cg25827670
cg17311132
cg16224829
cg23570968
cg19996197
cg11301506
cg06530743
cg16912244
cg18662555
cg19160624
cg18877091
cg02675546
cg25019503
cg11768833
cg23907053
cg06099852
cg13179828
cg05885132
cg26049330
cg08639389
cg01766963
cg13628726
cg21948703
cg04656234
cg09220326
cg27234600
cg02101707
cg07018107
cg13496076
cg23562117
cg18143967
cg02153332
cg18268625
cg15287310
cg22695440
cg10707081
cg07933720
cg20033583
cg14758875
cg20920104
cg27580252
cg06938464
cg11712187
cg16622342
cg02387312
cg18278907
cg02084086
[truncated: 1,579 more rows]
